# Supplementary material for: Erythroferrone is associated with the hepcidin-to-ferritin ratio and cardiovascular mortality in chronic kidney disease
Source: Clin Kidney J. 2026 Mar 9;19(5):sfag075. doi: 10.1093/ckj/sfag075 (PMC13136888; doi:10.1093/ckj/sfag075)
Supplement: sfag075_Supplemental_Files [file sfag075_supplemental_files.zip]

Archive with 2 entries (2 files):
- Figure S1.jpg
- Supplementary material 3rd Dec 2025_CLEAN VERSION.docx
